# Supplementary material for: Theoretical-Computational Modeling of Gas-State Thermodynamics in Flexible Molecular Systems: Ionic Liquids in the Gas Phase as a Case Study
Source: Molecules. 2022 Nov 14;27(22):7863. doi: 10.3390/molecules27227863 (PMC9694092; doi:10.3390/molecules27227863)
Supplement: Supplementary file 1 [file molecules-27-07863-s001.zip]

Archive with 1 entries (1 files):
- molecules-1993574-supplementary.pdf
